# Supplementary material for: Influence of the Second-Phase Resin Structure on the Interfacial Shear Strength of Carbon Fiber/Epoxy Resin
Source: Materials (Basel). 2024 Mar 13;17(6):1323. doi: 10.3390/ma17061323 (PMC10972230; doi:10.3390/ma17061323)
Supplement: Supplementary file 1 [file materials-17-01323-s001.zip]

Archive with 1 entries (1 files):
- materials-2906269-supplementary.pdf
